# Supplementary material for: Epidemiology of autism spectrum disorders: Global burden of disease 2019 and bibliometric analysis of risk factors
Source: Front Pediatr. 2022 Dec 5;10:972809. doi: 10.3389/fped.2022.972809 (PMC9760802; doi:10.3389/fped.2022.972809)
Supplement: Supplementary file 1 [file Datasheet1.zip]

Archive with 11 entries (9 files):
- CODE/Global Map/
- CODE/Global Map/ASDR2019.txt
- CODE/Global Map/ASIR2019.txt
- CODE/Global Map/ASPR2019.txt
- CODE/Global Map/DALYs2019.txt
- CODE/Global Map/Incidence2019.txt
- CODE/Global Map/Prevalence2019.txt
- CODE/SDI Region/
- CODE/SDI Region/DALYs.txt
- CODE/SDI Region/Incidence.txt
- CODE/SDI Region/Prevalence.txt
