# Supplementary material for: Epidemiology of autism spectrum disorders: Global burden of disease 2019 and bibliometric analysis of risk factors
Source: Front Pediatr. 2022 Dec 5;10:972809. doi: 10.3389/fped.2022.972809 (PMC9760802; doi:10.3389/fped.2022.972809)
Supplement: Supplementary file 1 [file Datasheet1.zip › CODE/Global Map/ASDR2019.txt]

setwd('E:/GBD data/SDI Region') ##Set the file path

#  install.packages('ggmap')
#  install.packages('rgdal')
#  install.packages('maps')
#  install.packages('dplyr')
library(ggmap)
library(rgdal)
library(maps)
library(dplyr)

EC <- read.csv('File name.csv',header = T)  ##Load data
ASDR_2019 <- subset(EC,EC$year==2019 & 
                     EC$age=='Age-standardized' & 
                    EC$sex=='Both' & 
                     EC$metric== 'Rate' &
                     EC$measure=='DALYs') 
ASDR_2019 <- ASDR_2019[,c(2,8,9,10)]
ASDR_2019$val <- round(ASDR_2019$val,1) ###Keep one decimal
ASDR_2019$lower <- round(ASDR_2019$lower,1) ###Keep one decimal
ASDR_2019$upper <- round(ASDR_2019$upper,1) ###Keep one decimal

####  map for ASDR
worldData <- map_data('world')
country_asr <- ASDR_2019
country_asr$location <- as.character(country_asr$location) 
###Keep country_asr$location same those in worldData
### Mapping
country_asr$location[country_asr$location == 'United States of America'] = 'USA'
country_asr$location[country_asr$location == 'Russian Federation'] = 'Russia'
country_asr$location[country_asr$location == 'United Kingdom'] = 'UK'
country_asr$location[country_asr$location == 'Congo'] = 'Republic of Congo'
country_asr$location[country_asr$location == "Iran (Islamic Republic of)"] = 'Iran'
country_asr$location[country_asr$location == "Democratic People's Republic of Korea"] = 'North Korea'
country_asr$location[country_asr$location == "Taiwan (Province of China)"] = 'Taiwan'
country_asr$location[country_asr$location == "Democratic People's Republic of Korea"] = 'North Korea'
country_asr$location[country_asr$location == "Republic of Korea"] = 'South Korea'
country_asr$location[country_asr$location == "United Republic of Tanzania"] = 'Tanzania'
country_asr$location[country_asr$location == "C?te d'Ivoire"] = 'Saint Helena'
country_asr$location[country_asr$location == "Bolivia (Plurinational State of)"] = 'Bolivia'
country_asr$location[country_asr$location == "Venezuela (Bolivarian Republic of)"] = 'Venezuela'
country_asr$location[country_asr$location == "Czechia"] = 'Czech Republic'
country_asr$location[country_asr$location == "Republic of Moldova"] = 'Moldova'
country_asr$location[country_asr$location == "Viet Nam"] = 'Vietnam'
country_asr$location[country_asr$location == "Lao People's Democratic Republic"] = 'Laos'
country_asr$location[country_asr$location == "Lao People's Democratic Republic"] = 'Laos'
country_asr$location[country_asr$location == "Syrian Arab Republic"] = 'Syria'
country_asr$location[country_asr$location == "North Macedonia"] = 'Macedonia'

worldData <- map_data('world')
total <- full_join(worldData,country_asr,by = c('region'='location'))

p <- ggplot()
total <- total %>% mutate(val2 = cut(val, breaks = c(0,10,50,100,150,200),
  labels = c("0~10","10~50", "50~100","100~150","150~200"),  ### Need to adjust breaks to your actual results
                                     include.lowest = T,right = T))

p2 <- p + geom_polygon(data=total, 
                       aes(x=long, y=lat, group = group,fill=val2),
                       colour="grey45",size = .01) + 

scale_fill_brewer(palette = "PuBu")+
  theme_void()+labs(x="", y="")+
  guides(fill = guide_legend(title='ASYR(/10^5)'))+
theme(legend.position = c(0.1,0.45), legend.background = element_rect(fill=alpha("white",1),color="white"))+theme(legend.title = element_text(size=16,color="black"))+
theme(legend.text = element_text(size=16,color="black"))
p2
