# Supplementary material for: Epidemiology of autism spectrum disorders: Global burden of disease 2019 and bibliometric analysis of risk factors
Source: Front Pediatr. 2022 Dec 5;10:972809. doi: 10.3389/fped.2022.972809 (PMC9760802; doi:10.3389/fped.2022.972809)
Supplement: Supplementary file 1 [file Datasheet1.zip › CODE/SDI Region/DALYs.txt]

setwd('E:/GBD data/SDI Region') ##Set the file path

EC <- read.csv('File name.csv',header = T)  ##Load data

##P1
PGlobal <- subset(EC,EC$location=='Global' & 
                    EC$age=='All Ages' & 
                    EC$metric== 'Number' &
                    EC$measure=='DALYs')
PGlobal <- PGlobal[,c(3,7,8)]
library(ggplot2)
library(ggthemes)
library(reshape)

P1<-ggplot(PGlobal, aes(x=year, y=val, fill=sex))
P1<-P1+ geom_bar(stat="identity")+labs(title="Global")+
	guides(fill=guide_legend(title="Sex"))+theme_bw()+
	xlab("Year")+ylab("DALYs (*10^5)")+
ylim(0, 5000000)+

# scale_fill_brewer(palette = "Set1")+
  scale_fill_manual(values = c( "#EE3B3B","#7A67EE",  "#FFFFFF"))+

	theme(plot.title = element_text(hjust = 0.5,face = "bold",color="black"),
	axis.title = element_text(size = 16,color="black"),
	legend.title = element_text(size = 14,color="black"),
	legend.text = element_text(size = 12,color="black"),
	axis.text.x = element_text(size = 14,hjust = 1,color="black"),
	axis.text.y = element_text(size = 14,color="black"),
	)

##P2
PHighSDI <- subset(EC,EC$location=='High SDI' & 
                    EC$age=='All Ages' & 
                    EC$metric== 'Number' &
                    EC$measure=='DALYs')
PHighSDI <- PHighSDI[,c(3,7,8)]
P2<-ggplot(PHighSDI, aes(x=year, y=val, fill=sex))
P2<-P2+ geom_bar(stat="identity")+labs(title="High SDI")+
	guides(fill=guide_legend(title="Sex"))+theme_bw()+
	xlab("Year")+ylab("DALYs (*10^5)")+
ylim(0, 5000000)+
# scale_fill_brewer(palette = "Set1")+
  scale_fill_manual(values = c( "#EE3B3B","#7A67EE",  "#FFFFFF"))+

	theme(plot.title = element_text(hjust = 0.5,face = "bold",color="black"),
	axis.title = element_text(size = 16,color="black"),
	legend.title = element_text(size = 14,color="black"),
	legend.text = element_text(size = 12,color="black"),
	axis.text.x = element_text(size = 14,hjust = 1,color="black"),
	axis.text.y = element_text(size = 14,color="black"),
	)

##P3
PHighmiddleSDI <- subset(EC,EC$location=='High-middle SDI' & 
                    EC$age=='All Ages' & 
                    EC$metric== 'Number' &
                    EC$measure=='DALYs')
PHighmiddleSDI <- PHighmiddleSDI[,c(3,7,8)]
P3<-ggplot(PHighmiddleSDI, aes(x=year, y=val, fill=sex))
P3<-P3+ geom_bar(stat="identity")+labs(title="High-middle SDI")+
	guides(fill=guide_legend(title="Sex"))+theme_bw()+
	xlab("Year")+ylab("DALYs (*10^5)")+
ylim(0, 5000000)+
# scale_fill_brewer(palette = "Set1")+
  scale_fill_manual(values = c( "#EE3B3B","#7A67EE",  "#FFFFFF"))+

	theme(plot.title = element_text(hjust = 0.5,face = "bold",color="black"),
	axis.title = element_text(size = 16,color="black"),
	legend.title = element_text(size = 14,color="black"),
	legend.text = element_text(size = 12,color="black"),
	axis.text.x = element_text(size = 14,hjust = 1,color="black"),
	axis.text.y = element_text(size = 14,color="black"),
	)


##P4
PMiddleSDI <- subset(EC,EC$location=='Middle SDI' & 
                    EC$age=='All Ages' & 
                    EC$metric== 'Number' &
                    EC$measure=='DALYs')
PMiddleSDI <- PMiddleSDI[,c(3,7,8)]
P4<-ggplot(PMiddleSDI, aes(x=year, y=val, fill=sex))
P4<-P4+ geom_bar(stat="identity")+labs(title="Middle SDI")+
	guides(fill=guide_legend(title="Sex"))+theme_bw()+
	xlab("Year")+ylab("DALYs (*10^5)")+
ylim(0, 5000000)+
# scale_fill_brewer(palette = "Set1")+
  scale_fill_manual(values = c( "#EE3B3B","#7A67EE",  "#FFFFFF"))+

	theme(plot.title = element_text(hjust = 0.5,face = "bold",color="black"),
	axis.title = element_text(size = 16,color="black"),
	legend.title = element_text(size = 14,color="black"),
	legend.text = element_text(size = 12,color="black"),
	axis.text.x = element_text(size = 14,hjust = 1,color="black"),
	axis.text.y = element_text(size = 14,color="black"),
	)


##P5
PLowmiddleSDI <- subset(EC,EC$location=='Low-middle SDI' & 
                    EC$age=='All Ages' & 
                    EC$metric== 'Number' &
                    EC$measure=='DALYs')
PLowmiddleSDI <- PLowmiddleSDI[,c(3,7,8)]
P5<-ggplot(PLowmiddleSDI, aes(x=year, y=val, fill=sex))
P5<-P5+ geom_bar(stat="identity")+labs(title="Low-middle SDI")+
	guides(fill=guide_legend(title="Sex"))+theme_bw()+
	xlab("Year")+ylab("DALYs (*10^5)")+
ylim(0, 5000000)+
# scale_fill_brewer(palette = "Set1")+
  scale_fill_manual(values = c( "#EE3B3B","#7A67EE",  "#FFFFFF"))+

	theme(plot.title = element_text(hjust = 0.5,face = "bold",color="black"),
	axis.title = element_text(size = 16,color="black"),
	legend.title = element_text(size = 14,color="black"),
	legend.text = element_text(size = 12,color="black"),
	axis.text.x = element_text(size = 14,hjust = 1,color="black"),
	axis.text.y = element_text(size = 14,color="black"),
	)


##P6
PLowSDI <- subset(EC,EC$location=='Low SDI' & 
                    EC$age=='All Ages' & 
                    EC$metric== 'Number' &
                    EC$measure=='DALYs')
PLowSDI <- PLowSDI[,c(3,7,8)]
P6<-ggplot(PLowSDI , aes(x=year, y=val, fill=sex))
P6<-P6+ geom_bar(stat="identity")+labs(title="Low SDI")+
	guides(fill=guide_legend(title="Sex"))+theme_bw()+
	xlab("Year")+ylab("DALYs (*10^5)")+
ylim(0, 5000000)+
# scale_fill_brewer(palette = "Set1")+
  scale_fill_manual(values = c( "#EE3B3B","#7A67EE",  "#FFFFFF"))+

	theme(plot.title = element_text(hjust = 0.5,face = "bold",color="black"),
	axis.title = element_text(size = 16,color="black"),
	legend.title = element_text(size = 14,color="black"),
	legend.text = element_text(size = 12,color="black"),
	axis.text.x = element_text(size = 14,hjust = 1,color="black"),
	axis.text.y = element_text(size = 14,color="black"),
	)


##Figure
library(grid)
library(gridExtra)
grid.arrange(P1,P2,P3,P4,P5,P6,ncol=3)
